# Supplementary material for: Monoketonic Curcuminoid-Lidocaine Co-Deliver Using Thermosensitive Organogels: From Drug Synthesis to Epidermis Structural Studies
Source: Pharmaceutics. 2022 Jan 27;14(2):293. doi: 10.3390/pharmaceutics14020293 (PMC8879257; doi:10.3390/pharmaceutics14020293)
Supplement: Supplementary file 1 [file pharmaceutics-14-00293-s001.zip]

Archive with 1 entries (1 files):
- pharmaceutics-1547210-supplementary.pdf
